# Supplementary material for: Effect of Natural Antioxidants from Marigolds (Tagetes erecta L.) on the Oxidative Stability of Soybean Oil
Source: Molecules. 2022 Apr 30;27(9):2865. doi: 10.3390/molecules27092865 (PMC9105600; doi:10.3390/molecules27092865)
Supplement: Supplementary file 1 [file molecules-27-02865-s001.zip]

Archive with 1 entries (1 files):
- molecules-1701791-supplementary.pdf
